# Supplementary material for: Protein Intake and Sarcopenia in Older Adults: A Systematic Review and Meta-Analysis
Source: Int J Environ Res Public Health. 2022 Jul 18;19(14):8718. doi: 10.3390/ijerph19148718 (PMC9320473; doi:10.3390/ijerph19148718)
Supplement: Supplementary file 1 [file ijerph-19-08718-s001.zip]

Archive with 1 entries (1 files):
- ijerph-1777093-supplementary.pdf
